# Supplementary material for: Minimally invasive mitral valve surgery after failed transcatheter mitral valve repair in an intermediate-risk cohort
Source: Interact Cardiovasc Thorac Surg. 2022 Jun 17;35(2):ivac163. doi: 10.1093/icvts/ivac163 (PMC9270869; doi:10.1093/icvts/ivac163)
Supplement: ivac163_Supplementary_Data [file ivac163_supplementary_data.zip]

Archive with 2 entries (2 files):
- Supplementary 2.docx
- Supplementary 1.docx
